# Supplementary material for: Core regulon of the global anaerobic regulator Anr targets central metabolism functions in Pseudomonas species
Source: Sci Rep. 2019 Jun 21;9:9065. doi: 10.1038/s41598-019-45541-0 (PMC6588701; doi:10.1038/s41598-019-45541-0)
Supplement: Supplementary file 2 — Table S1 [file 41598_2019_45541_MOESM2_ESM.xlsx]

## Sheet: a.Pan Anr regulon
Core regulon of the global anaerobic regulator Anr targets central metabolism functions in Pseudomonas species. Paula M. Tribelli, Adela M. Lujan, Agustín Pardo, José G. Ibarra, Darío Fernández Do Porto, Andrea Smania, Nancy I. López
Table S1. Putative Anr regulon in P. aeruginosa PA01 (PA01), P. extremaustralis 14-3b (14-3b), P. protegens Pf-5 (Pf-5), P. putida KT2440 (KT2440) and P. syringae pv. syringae (B728a). Locus-tag are provided. Green color indicates presence of Anr box and red color indicates absence of box in the promoter region. NP: Gene not present.
Gene Name	PAO1	14-3b	Pf-5	KT2440	B728a
qor	PA0023	PE143B_0118420	PFL_0026	PP_0072	Psyr_0023
hemF	PA0024	PE143B_0118415	PFL_0027	PP_0073	Psyr_0024
tyrZ	PA0668	PE143B_0130150	PFL_5607	PP_0436	Psyr_4565
slyD	PA0837	PE143B_0117175	PFL_0940	PP_0776	Psyr_1009
hemN	PA1546	PE143B_0108075	PFL_1912	PP_4264	Psyr_3423
cspD	PA2622	PE143B_0129560	PFL_3887	PP_4010	Psyr_3185
	PA2867	PE143B_0114540	PFL_4287	PP_2310	Psyr_2059
cioA	PA3930	PE143B_0101055	PFL_5364	PP_4651	Psyr_4282
	PA3931	PE143B_0116225	PFL_0230	PP_5165	Psyr_0328
oprG	PA4067	PE143B_0123645	PFL_5532	PP_0504	Psyr_4473
rpsL	PA4268	PE143B_0123860	PFL_5587	PP_0449	Psyr_4553
azu	PA4922	PE143B_0105285	PFL_0592	PP_4870	Psyr_0591
gltP	PA5479	PE143B_0123065	PFL_0095	PP_0137	Psyr_0174
aspS	PA0963	PE143B_0120015	PFL_4767	PP_1213	Psyr_1406
	PA1656	PE143B_0118315	PFL_6086	PP_3088	NP
	PA1789	PE143B_0116650	PFL_2635	PP_2187	NP
	PA1790	PE143B_0116645	PFL_2636	PP_2188	Psyr_1728
clpS	PA2621	PE143B_0129565	PFL_3886	PP_4009	Psyr_3184
katA	PA4236	PE143B_0123705	PFL_5556	PP_0481	Psyr_4522
	PA4328	PE143B_0103175	NP	PP_3237	NP
	PA4371	PE143B_0115700	PFL_4829	PP_0910	Psyr_4063
	PA4923	PE143B_0105280	PFL_0591	PP_4871	NP
argS	PA5051	PE143B_0104540	PFL_0439	PP_5089	Psyr_0397
yegQ	PA5440	PE143B_0119610	PFL_4010	PP_2206	Psyr_3097
	PA5475	PE143B_0103285	PFL_2643	PP_3232	NP
	PA2737	PE143B_0124920	PFL_2118	PP_2472	Psyr_2169
gshB	PA0407	PE143B_0110760	PFL_5828	PP_4993	Psyr_0487
pilG	PA0408	PE143B_0110755	PFL_5827	PP_4992	Psyr_0488
	PA0483	PE143B_0100450	NP	NP	Psyr_2991
dps	PA0962	PE143B_0120000	PFL_4769	PP_1210	Psyr_1404
modA	PA1863	PE143B_0102420	PFL_3412	PP_3828	Psyr_2756
esrC	PA4595	PE143B_0101195	PFL_5344	PP_0674	Psyr_4264
arcD	PA5170	PE143B_0120175	PFL_4634	PP_1002	Psyr_2683
	PA0141	PE143B_0127140	PFL_4986	PP_0712	NP
	PA0200	PE143B_0126610	PFL_2681	PP_0273	NP
	PA0201	PE143B_0126615	PFL_2682	NP	NP
	PA0225	PE143B_0106830	PFL_1397	PP_3125	Psyr_0238
clpC	PA0459	PE143B_0117090	PFL_5304	PP_3316	NP
glcB	PA0482	PE143B_0120825	PFL_5700	PP_0356	Psyr_4700
	PA0250	PE143B_0119465	PFL_2332	PP_0202	Psyr_2360
phaA	PA1054	PE143B_0124195	PFL_2611	PP_2230	Psyr_3252
norC	PA0523	PE143B_0111850	NP	NP	NP
dnr	PA0527	PE143B_0111870	NP	NP	NP
	PA0789	PE143B_0109280	PFL_4906	PP_1059	Psyr_4834
ackA	PA0836	PE143B_0105750	NP	NP	NP
hpd	PA0865	PE143B_0102520	PFL_3387	PP_3433	Psyr_3330
pdxH	PA1049	PE143B_0111895	PFL_1283	PP_1129	Psyr_3853
	PA1366	PE143B_0126510	PFL_1011	NP	NP
	PA1429	PE143B_0103105	NP	NP	NP
ccoN2	PA1557	PE143B_0108140	PFL_1925	PP_4250	Psyr_3413
aer	PA1561	PE143B_0108150	PFL_1927	PP_2111	Psyr_3406
lcdA	PA1818	PE143B_0112815	PFL_3293	PP_4140	NP
	PA0224	PE143B_0106825	PFL_1396	PP_2037	Psyr_2291
nrdD	PA1920	PE143B_0126650	NP	NP	NP
adh	PA2119	PE143B_0103270	PFL_4068	NP	NP
	PA2501	PE143B_0121335	PFL_4384	NP	NP
alkB	PA2574	PE143B_0112385	NP	NP	NP
	PA2575	PE143B_0112390	NP	NP	NP
nosR	PA3391	PE143B_0122790	NP	NP	NP
	PA3613	PE143B_0103150	NP	NP	NP
	PA3614	PE143B_0103130	NP	NP	Psyr_3639
narK1	PA3877	PE143B_0126695	NP	NP	NP
narX	PA3878	PE143B_0126700	NP	NP	NP
ftaN	PA4235	PE143B_0123700	PFL_5555	PP_0482	Psyr_4521
ccpR	PA4587	PE143B_0109330	PFL_5183	PP_2943	NP
cpdA	PA4969	PE143B_0105050	PFL_0543	PP_4917	NP
fbp	PA5110	PE143B_0104280	PFL_0393	PP_5040	Psyr_0370
adhA	PA5427	PE143B_0126365	PFL_1816	PP_3839	Psyr_2431
	PA5497	PE143B_0122275	NP	NP	NP
	PA0797	PE143B_0107775	PFL_1860	PP_2333	Psyr_2084
	PA1300	PE143B_0129045	PFL_1373	PP_4208	Psyr_1040
	PA4352	NP	NP	PP_2648	NP
chtA	PA4675	PE143B_0115725	PFL_3154	PP_2193	NP
yhiI	PA5232	NP	NP	PP_5206	NP
	PA0545	NP	PFL_2917	NP	Psyr_2709
hcnA	PA2193	NP	PFL_2577	NP	Psyr_2332
	PA3309	NP	NP	NP	Psyr_1937
radA	PA4609	PE143B_0101100	PFL_5356	PP_4644	Psyr_4275
	PA4958	NP	NP	NP	Psyr_0558
	PA0142	NP	PFL_0724	NP	NP
yieO	PA0458	PE143B_0118955	PFL_5771	PP_4951	Psyr_4769
nirS	PA0519	NP	NP	NP	NP
nirQ	PA0520	NP	NP	NP	NP
	PA0526	NP	NP	NP	NP
	PA0544	NP	NP	NP	NP
pmtA	PA0798	NP	NP	NP	NP
plcH	PA0844	NP	NP	NP	NP
	PA0864	PE143B_0110220	PFL_2272	PP_2070	Psyr_0649
	PA1195	NP	NP	NP	NP
	PA1196	NP	NP	NP	NP
	PA1240	NP	NP	NP	NP
	PA1241	NP	NP	NP	NP
	PA1558	PE143B_0108145	PFL_1926	PP_4249	Psyr_3412
	PA1672	NP	NP	NP	NP
	PA1673	NP	NP	NP	NP
	PA1745	PE143B_0100035	NP	PP_5129	NP
	PA1746	NP	NP	NP	NP
	PA1817	NP	PFL_0312	NP	NP
phzA2	PA1899	NP	NP	NP	NP
cgrA	PA2127	NP	PFL_1462	PP_1891	NP
	PA2567	PE143B_0103010	PFL_1425	NP	Psyr_4221
	PA3018	NP	NP	NP	NP
	PA3054	NP	NP	NP	NP
	PA3323	NP	NP	NP	NP
rfaD	PA3337	NP	NP	NP	NP
	PA3464	NP	NP	NP	NP
yfiS	PA3465	PE143B_0101050	PFL_5366	PP_5251	NP
	PA3880	NP	NP	NP	NP
yhbU	PA3913	PE143B_0111910	NP	NP	NP
feoA	PA4359	NP	NP	NP	NP
yhbH	PA4463	PE143B_0128360	PFL_0914	PP_0951	Psyr_4148
	PA4571	PE143B_0122530	PFL_5004	PP_4232	NP
	PA4577	NP	NP	NP	NP
	PA4578	NP	NP	NP	NP
	PA4596	NP	NP	NP	NP
	PA4610	NP	NP	NP	NP
fdnG	PA4812	NP	NP	NP	NP
mdlC	PA4901	NP	PFL_3478	NP	NP
	PA4902	PE143B_0113735	PFL_3479	PP_2436	Psyr_2473
purE	PA5426	PE143B_0124325	PFL_6126	PP_5336	Psyr_5048
pcrV	PA1706	NP	NP	NP	NP
qsrO	PA2226	NP	NP	NP	NP
chaC	NP	PE143B_0111390	PFL_5978	PP_5211	Psyr_0304
tetR	NP	PE143B_0100185	NP	PP_2475	Psyr_2933
	NP	PE143B_0111620	NP	PP_4425	Psyr_2965
	PA0246	PE143B_0107285	PFL_4819	PP_1388	Psyr_4004
	PA0314	PE143B_0116300	PFL_0248	PP_0227	Psyr_0358
	PA0341	PE143B_0111050	PFL_5896	PP_5142	Psyr_4841
argC	PA0662	PE143B_0130130	PFL_5611	PP_0432	Psyr_4569
phhA	PA0872	PE143B_0108585	PFL_1611	PP_4490	Psyr_3575
	PA1730	PE143B_0107610	PFL_2518	PP_2688	Psyr_1869
nrdD	PA1945	PE143B_0112600	PFL_3124	PP_3503	Psyr_3011
azo reductasa 2	PA1991	PE143B_0106840	PFL_1399	PP_2682	Psyr_3987
adhB	PA2100	PE143B_0107855	PFL_4913	PP_0486	Psyr_5056
arsR1	PA2277	PE143B_0102375	PFL_2186	PP_1930	Psyr_1504
	PA2384	PE143B_0102160	PFL_2901	PP_2900	Psyr_2141
moab	PA3031	PE143B_0114235	PFL_3200	PP_2121	Psyr_2134
edd	PA3194	PE143B_0115745	PFL_4622	PP_1010	Psyr_1109
gapA	PA3195	PE143B_0115740	PFL_4623	PP_1009	Psyr_1108
lpxC	PA4406	PE143B_0117560	PFL_5055	PP_1343	Psyr_4096
dnaJ	PA4760	PE143B_0101735	PFL_0828	PP_4726	Psyr_4194
hemE	PA5034	PE143B_0104620	PFL_0455	PP_5074	Psyr_0414
	NP	PE143B_0106625	NP	PP_1149	NP
	NP	PE143B_0124805	PFL_2096	PP_2449	NP
	NP	PE143B_0103170	NP	PP_3290	NP
	PA1597	PE143B_0113975	PFL_1730	PP_4178	Psyr_2018
	PA1962	PE143B_0116410	PFL_1546	PP_4538	NP
	PA2418	PE143B_0129900	PFL_4073	PP_3403	Psyr_1626
pfeR	PA2686	PE143B_0118020	PFL_2665	PP_0534	NP
	PA2805	PE143B_0121725	PFL_1968	PP_2161	Psyr_1908
pepN	PA3083	PE143B_0112645	PFL_3281	PP_2017	Psyr_1690
	PA3320	PE143B_0106850	PFL_1037	PP_3609	NP
	PA3321	PE143B_0119440	NP	PP_3610	NP
	PA3341	PE143B_0115830	PFL_0154	PP_0175	Psyr_3377
algZ	PA3385	PE143B_0122375	PFL_4498	PP_4470	Psyr_3551
	PA3798	PE143B_0115335	PFL_4949	PP_0858	Psyr_1253
	PA4542	PE143B_0117090	PFL_5304	PP_0625	Psyr_0728
	PA4622	PE143B_0101050	PFL_5366	PP_4652	NP
dnaK	PA4761	PE143B_0101730	PFL_0827	PP_4727	Psyr_4195
ppx	PA5241	PE143B_0111465	PFL_5983	PP_5216	Psyr_0294
hemC	PA5260	PE143B_0125850	PFL_6002	PP_0186	Psyr_0062
	NP	PE143B_0109880	NP	NP	Psyr_2369
	NP	PE143B_0109885	NP	NP	Psyr_2370
	PA0318	PE143B_0111100	PFL_5909	PP_5153	Psyr_4850
	PA1217	PE143B_0126265	NP	NP	Psyr_3072
nuoA	PA2637	PE143B_0123990	PFL_6284	PP_4119	Psyr_3197
gltX	PA3134	PE143B_0130205	PFL_2049	PP_1977	Psyr_1977
adk	PA3686	PE143B_0106080	PFL_1148	PP_1506	Psyr_1319
	PA4570	PE143B_0120440	PFL_5332	NP	Psyr_4254
	PA4601	PE143B_0101130	PFL_5345	PP_0672	Psyr_4265
fdhD	PA5180	PE143B_0125455	PFL_3724	PP_0257	Psyr_4945
pgaA	NP	PE143B_0115915	PFL_0161	NP	NP
pltR	NP	PE143B_0114385	PFL_2785	NP	NP
praA	NP	PE143B_0112390	PFL_2936	NP	NP
hoxX	NP	PE143B_0100345	PFL_3670	NP	NP
Fe-S protein	NP	PE143B_0119085	NP	NP	NP
phbC/phbR	NP	PE143B_0105720	NP	NP	NP
proX	NP	PE143B_0119045	PFL_5752	PP_0296	NP
phnW	PA1310	PE143B_0113615	PFL_3965	PP_2209	NP
mnmC	PA3456	PE143B_0127135	PFL_4332	PP_1751	Psyr_3742
ftsB	PA3634	PE143B_0106345	PFL_1197	PP_1613	Psyr_1364
HPA2	PA4026	PE143B_0100450	PFL_5475	PP_0541	NP
ccoN1	PA1554	PE143B_0108120	PFL_1921	PP_4255	Psyr_3413
groEL	PA4385	PE143B_0103095	PFL_4838	PP_1361	Psyr_4072
hisG	PA4449	PE143B_0128435	PFL_0928	PP_0965	Psyr_4134
lpxO1	PA4512	PE143B_0107420	PFL_3105	PP_2423	NP
	PA4723	PE143B_0101915	PFL_5270	PP_4693	Psyr_0835
hemB	PA5243	PE143B_0111475	PFL_5985	PP_3322	Psyr_0292
	PA5240	PE143B_0111415	PFL_5982	PP_5215	Psyr_0300
	NP	NP	NP	PP_1136	Psyr_4872
	NP	NP	NP	PP_1882	Psyr_2040
PP0431 (hyp)/argC	PA0661	PE143B_0130125	PFL_5612	PP_0431	Psyr_4570
flgB	PA1077	PE143B_0122295	PFL_4480	PP_4391	Psyr_3481
gapB, gapN	PA2323	PE143B_0124095	PFL_3718	PP_3443	Psyr_2734
ohrR	PA2849	PE143B_0114390	PFL_4262	PP1860	Psyr_3626
vanR	PA4906	PE143B_0127765	PFL_3473	PP_3738	Psyr_2710
MscS	PA4925	NP	PFL_4774	PP_1353	Psyr_5003
norR	NP	PE143B_0120615	PFL_5041	PP_0807	NP
hmpA	NP	PE143B_0120620	PFL_5040	PP_0808	NP
	NP	PE143B_0123320	PFL_5184	PP_3535	NP
	NP	PE143B_0103070	NP	PP_3230	NP
	NP	NP	NP	PP_0487	NP
	NP	NP	NP	PP_1542	NP
	NP	NP	NP	PP_1781	NP
	NP	NP	NP	PP_2007	NP
fadH	NP	NP	NP	PP_2008	NP
dimethyl-sulfide monooxygenase	NP	NP	NP	PP_2745	NP
	NP	NP	NP	PP_2746	NP
	NP	NP	NP	PP_2874	NP
fnrB	NP	NP	NP	PP_3233	NP
	NP	NP	NP	PP_3288	NP
	NP	NP	NP	PP_3292	NP
	NP	NP	NP	PP_3293	NP
	NP	NP	NP	PP_3791	NP
gabP	NP	NP	NP	PP_4107	NP
	NP	NP	NP	PP_5693	NP
phhR	PA0873	PE143B_0108590	PFL_1612	PP_4489	Psyr_3574
	PA1064	PE143B_0106530	PFL_1289	PP_1135	Psyr_3850
ansB	PA1337	PE143B_0124820	PFL_2099	PP_2453	NP
glxR	PA1500	PE143B_0114120	PFL_1699	PP_4299	Psyr_0690
	PA2260	NP	PFL_2720	PP_3379	NP
pvdQ	PA2385	PE143B_0102165	PFL_2902	PP_2901	Psyr_1971
capB	PA3266	PE143B_0106405	PFL_1260	PP_1099	Psyr_3884
	PA3312	PE143B_0120345	PFL_1303	PP_1143	NP
dcd	PA3480	PE143B_0106410	PFL_1261	PP_1100	Psyr_3883
	PA4626	PE143B_0117765	PFL_5121	PP_0762	NP
dadA-I	PA5304	PE143B_0125675	PFL_6038	PP_4434	Psyr_0235
	NP	NP	PFL_4105	NP	Psyr_5002
	NP	PE143B_0125435	NP	NP	Psyr_2914
	NP	NP	NP	NP	Psyr_2181
	NP	NP	NP	NP	Psyr_2213
	NP	NP	NP	NP	Psyr_2650
	NP	NP	NP	NP	Psyr_2682
	NP	NP	NP	NP	Psyr_2699
	NP	NP	NP	NP	Psyr_2718
	NP	NP	NP	NP	Psyr_2719
	NP	NP	NP	NP	Psyr_2771
	NP	NP	NP	NP	Psyr_3152
	NP	NP	NP	NP	Psyr_3153
	NP	NP	NP	NP	Psyr_3807
	NP	NP	NP	NP	Psyr_4205
	NP	NP	NP	NP	Psyr_4515
	NP	NP	NP	NP	Psyr_4516
recQ	NP	NP	PFL_0289	NP	Psyr_4948
	NP	NP	NP	PP_1887	Psyr_2041
	PA1150	PE143B_0118645	NP	NP	Psyr_4651
tatD	PA2866	PE143B_0114535	PFL_4286	PP_2311	Psyr_0819
	PA2933	PE143B_0119565	PFL_3999	NP	Psyr_2421
rpmE2	PA3601	PE143B_0104555	PFL_4896	PP_5087	Psyr_3920
	PA4306	NP	PFL_0699	NP	Psyr_4389
	PA4306	NP	PFL_0699	NP	Psyr_4390
norD	PA0525	PE143B_0111860	NP	NP	NP
ldcA	PA5198	PE143B_0100605	PFL_5444	NP	NP

## Sheet: b.Orthologous in all the sp
Table S1. Putative Anr regulon in P. aeruginosa PA01 (PA01), P. extremaustralis 14-3b (14-3b), P. protegens Pf-5 (Pf-5), P. putida KT2440 (KT2440) and P. syringae pv. syringae (B728a). Locus-tag are provided. Green color indicates presence of Anr box and red color indicates absence of box in the promoter region. NP: Gene not present.
gene name	PAO1	14-3b	Pf-5	KT2440	B728a
qor	PA0023	PE143B_0118420	PFL_0026	PP_0072	Psyr_0023
hemF	PA0024	PE143B_0118415	PFL_0027	PP_0073	Psyr_0024
tyrZ	PA0668	PE143B_0130150	PFL_5607	PP_0436	Psyr_4565
slyD	PA0837	PE143B_0117175	PFL_0940	PP_0776	Psyr_1009
hemN	PA1546	PE143B_0108075	PFL_1912	PP_4264	Psyr_3423
cspD	PA2622	PE143B_0129560	PFL_3887	PP_4010	Psyr_3185
	PA2867	PE143B_0114540	PFL_4287	PP_2310	Psyr_2059
cioA	PA3930	PE143B_0101055	PFL_5364	PP_4651	Psyr_4282
	PA3931	PE143B_0116225	PFL_0230	PP_5165	Psyr_0328
oprG	PA4067	PE143B_0123645	PFL_5532	PP_0504	Psyr_4473
rpsL	PA4268	PE143B_0123860	PFL_5587	PP_0449	Psyr_4553
azu	PA4922	PE143B_0105285	PFL_0592	PP_4870	Psyr_0591
gltP	PA5479	PE143B_0123065	PFL_0095	PP_0137	Psyr_0174
aspS	PA0963	PE143B_0120015	PFL_4767	PP_1213	Psyr_1406
	PA1790	PE143B_0116645	PFL_2636	PP_2188	Psyr_1728
clpS	PA2621	PE143B_0129565	PFL_3886	PP_4009	Psyr_3184
katA	PA4236	PE143B_0123705	PFL_5556	PP_0481	Psyr_4522
	PA4371	PE143B_0115700	PFL_4829	PP_0910	Psyr_4063
yegQ	PA5440	PE143B_0119610	PFL_4010	PP_2206	Psyr_3097
esrC	PA4595	PE143B_0101195	PFL_5344	PP_0674	Psyr_4264
arcD	PA5170	PE143B_0120175	PFL_4634	PP_1002	Psyr_2683
glcB	PA0482	PE143B_0120825	PFL_5700	PP_0356	Psyr_4700
hpd	PA0865	PE143B_0102520	PFL_3387	PP_3433	Psyr_3330
fbp	PA5110	PE143B_0104280	PFL_0393	PP_5040	Psyr_0370
	PA0250	PE143B_0119465	PFL_2332	PP_0202	Psyr_2360
phaA	PA1054	PE143B_0124195	PFL_2611	PP_2230	Psyr_3252
	PA0224	PE143B_0106825	PFL_1396	PP_2037	Psyr_2291
argS	PA5051	PE143B_0104540	PFL_0439	PP_5089	Psyr_0397
gshB	PA0407	PE143B_0110760	PFL_5828	PP_4993	Psyr_0487
pilG	PA0408	PE143B_0110755	PFL_5827	PP_4992	Psyr_0488
	PA0962	PE143B_0120000	PFL_4769	PP_1210	Psyr_1404
modA	PA1863	PE143B_0102420	PFL_3412	PP_3828	Psyr_2756
	PA0225	PE143B_0106830	PFL_1397	PP_3125	Psyr_0238
	PA0789	PE143B_0109280	PFL_4906	PP_1059	Psyr_4834
pdxH	PA1049	PE143B_0111895	PFL_1283	PP_1129	Psyr_3853
	PA1557	PE143B_0108140	PFL_1925	PP_4250	Psyr_3413
aer	PA1561	PE143B_0108150	PFL_1927	PP_2111	Psyr_3406
	PA2737	PE143B_0124920	PFL_2118	PP_2472	Psyr_2169
cgrA	PA4235	PE143B_0123700	PFL_5555	PP_0482	Psyr_4521
adhA	PA5427	PE143B_0126365	PFL_1816	PP_3839	Psyr_2431
	PA0797	PE143B_0107775	PFL_1860	PP_2333	Psyr_2084
purE	PA5426	PE143B_0124325	PFL_6126	PP_5336	Psyr_5048
	PA1300	PE143B_0129045	PFL_1373	PP_4208	Psyr_1040
radA	PA4609	PE143B_0101100	PFL_5356	PP_4644	Psyr_4275
yieO	PA0458	PE143B_0118955	PFL_5771	PP_4951	Psyr_4769
	PA0864	PE143B_0110220	PFL_2272	PP_2070	Psyr_0649
	PA1558	PE143B_0108145	PFL_1926	PP_4249	Psyr_3412
yhbH	PA4463	PE143B_0128360	PFL_0914	PP_0951	Psyr_4148
	PA4902	PE143B_0113735	PFL_3479	PP_2436	Psyr_2473
argC	PA0662	PE143B_0130130	PFL_5611	PP_0432	Psyr_4569
phhA	PA0872	PE143B_0108585	PFL_1611	PP_4490	Psyr_3575
nrdD	PA1945	PE143B_0112600	PFL_3124	PP_3503	Psyr_3011
azo reductasa 2	PA1991	PE143B_0106840	PFL_1399	PP_2682	Psyr_3987
adhB	PA2100	PE143B_0107855	PFL_4913	PP_0486	Psyr_5056
moab	PA3031	PE143B_0114235	PFL_3200	PP_2121	Psyr_2134
edd	PA3194	PE143B_0115745	PFL_4622	PP_1010	Psyr_1109
gapA	PA3195	PE143B_0115740	PFL_4623	PP_1009	Psyr_1108
lpxC	PA4406	PE143B_0117560	PFL_5055	PP_1343	Psyr_4096
dnaJ	PA4760	PE143B_0101735	PFL_0828	PP_4726	Psyr_4194
hemE	PA5034	PE143B_0104620	PFL_0455	PP_5074	Psyr_0414
	PA2805	PE143B_0121725	PFL_1968	PP_2161	Psyr_1908
pepN	PA3083	PE143B_0112645	PFL_3281	PP_2017	Psyr_1690
	PA3341	PE143B_0115830	PFL_0154	PP_0175	Psyr_3377
algZ	PA3385	PE143B_0122375	PFL_4498	PP_4470	Psyr_3551
	PA4542	PE143B_0117090	PFL_5304	PP_0625	Psyr_0728
dnaK	PA4761	PE143B_0101730	PFL_0827	PP_4727	Psyr_4195
ppx	PA5241	PE143B_0111465	PFL_5983	PP_5216	Psyr_0294
hemC	PA5260	PE143B_0125850	PFL_6002	PP_0186	Psyr_0062
nuoA	PA2637	PE143B_0123990	PFL_6284	PP_4119	Psyr_3197
adk	PA3686	PE143B_0106080	PFL_1148	PP_1506	Psyr_1319
	PA4601	PE143B_0101130	PFL_5345	PP_0672	Psyr_4265
mnmC	PA3456	PE143B_0127135	PFL_4332	PP_1751	Psyr_3742
	PA4723	PE143B_0101915	PFL_5270	PP_4693	Psyr_0835
hemB	PA5243	PE143B_0111475	PFL_5985	PP_3322	Psyr_0292
	PA0246	PE143B_0107285	PFL_4819	PP_1388	Psyr_4004
	PA0314	PE143B_0116300	PFL_0248	PP_0227	Psyr_0358
	PA0341	PE143B_0111050	PFL_5896	PP_5142	Psyr_4841
	PA1730	PE143B_0107610	PFL_2518	PP_2688	Psyr_1869
arsR1	PA2277	PE143B_0102375	PFL_2186	PP_1930	Psyr_1504
	PA2384	PE143B_0102160	PFL_2901	PP_2900	Psyr_2141
	PA1597	PE143B_0113975	PFL_1730	PP_4178	Psyr_2018
	PA2418	PE143B_0129900	PFL_4073	PP_3403	Psyr_1626
	PA3798	PE143B_0115335	PFL_4949	PP_0858	Psyr_1253
	PA0318	PE143B_0111100	PFL_5909	PP_5153	Psyr_4850
gltX	PA3134	PE143B_0130205	PFL_2049	PP_1977	Psyr_1977
fdhD	PA5180	PE143B_0125455	PFL_3724	PP_0257	Psyr_4945
ftsB	PA3634	PE143B_0106345	PFL_1197	PP_1613	Psyr_1364
ccoN	PA1554	PE143B_0108120	PFL_1921	PP_4255	Psyr_3413
groEL	PA4385	PE143B_0103095	PFL_4838	PP_1361	Psyr_4072
hisG	PA4449	PE143B_0128435	PFL_0928	PP_0965	Psyr_4134
gapB, gapN	PA2323	PE143B_0124095	PFL_3718	PP_3443	Psyr_2734
ohrR	PA2849	PE143B_0114390	PFL_4262	PP1860	Psyr_3626
phhR	PA0873	PE143B_0108590	PFL_1612	PP_4489	Psyr_3574
pvdQ	PA2385	PE143B_0102165	PFL_2902	PP_2901	Psyr_1971
dadA-I	PA5304	PE143B_0125675	PFL_6038	PP_4434	Psyr_0235
tatD	PA2866	PE143B_0114535	PFL_4286	PP_2311	Psyr_0819
PP0431 (hyp)/argC	PA0661	PE143B_0130125	PFL_5612	PP_0431	Psyr_4570
flgB	PA1077	PE143B_0122295	PFL_4480	PP_4391	Psyr_3481
vanR	PA4906	PE143B_0127765	PFL_3473	PP_3738	Psyr_2710
	PA5240	PE143B_0111415	PFL_5982	PP_5215	Psyr_0300
	PA1064	PE143B_0106530	PFL_1289	PP_1135	Psyr_3850
glxR	PA1500	PE143B_0114120	PFL_1699	PP_4299	Psyr_0690
capB	PA3266	PE143B_0106405	PFL_1260	PP_1099	Psyr_3884
dcd	PA3480	PE143B_0106410	PFL_1261	PP_1100	Psyr_3883
rpmE2	PA3601	PE143B_0104555	PFL_4896	PP_5087	Psyr_3920
