# Supplementary material for: Core regulon of the global anaerobic regulator Anr targets central metabolism functions in Pseudomonas species
Source: Sci Rep. 2019 Jun 21;9:9065. doi: 10.1038/s41598-019-45541-0 (PMC6588701; doi:10.1038/s41598-019-45541-0)
Supplement: Supplementary file 3 — Table S2 [file 41598_2019_45541_MOESM3_ESM.xlsx]

## Sheet: Sheet1
Core regulon of the global anaerobic regulator Anr targets central metabolism functions in Pseudomonas species. Paula M. Tribelli, Adela M. Lujan, Agustín Pardo, José G. Ibarra, Darío Fernández Do Porto, Andrea Smania, Nancy I. López
Table S2: Anr regulon in environmental and clinical P. aeruginosa strains. The table lists the genes that are predicted to be regulated by Anr since they contain an Anr-box -300 pb upstream their ATG. Violet boxes indicate genes belonging to the inter species core Anr regulon. Green boxes indicate that the corresponding Anr-box was present. Red boxes indicate that the corresponding gene was prese…
Intergenic region containing an Anr box (PAO1)a	Box sequence	Distance to ATG (bp)	Gene name	PAO1	MTB-1	YL84	SJTD-1	LESB58	DK2	RP73	SCV202065	P.aeruginosa pangenomeg	Proportionh	Description
PA0023	TTGACGGCCGTCAA	85	qor									core		quinone oxidoreductase
PA0024	TTGACGGCCGTCAA	93	hemF									core		coproporphyrinogen III oxidase, aerobic
PA0141	TTGACCCCCATCAA	249										core		conserved hypothetical protein
PA0142	TTGACCCCCATCAA	196										core		hypothetical protein
PA0200	TTGCGCTGGATCAA	90										core		hypothetical protein
PA0201	TTGCGCTGGATCAA	113										core		hypothetical protein
PA0224	ATGACACGGATCAA	74										core		probable aldolase
PA0225	ATGACACGGATCAA	68										core		probable transcriptional regulator
PA0250	ATGACGTTTTTCAA	88										core		conserved hypothetical protein
PA0407	TTGCGCTTGGTCAA	89	gshB/									core		glutathione synthetase
PA0408	TTGCGCTTGGTCAA	153	pilG									accessory	98/99	twitching motility protein PilG
PA0458	TTGTCCTGGGTCAA	132	yieO/									core		probable major facilitator superfamily (MFS) transporter
PA0459	TTGTCCTGGGTCAA	476	clpC									core		probable ClpA/B protease ATP binding subunit
PA0482	TTGAGCCTGGCCAA	143	glcB									core		malate synthase G
PA0483	TTGAGCCTGGCCAA	151										core		probable acetyltransferase
PA0519	TTGATTCCGGTCAA	124	nirS									accessory	98/99	nitrite reductase precursor
PA0520	TTGATTCCGGTCAA	79	nirQ									core		regulatory protein NirQ
PA0523	TTGATTGCCATCAA	58	norC									core		nitric-oxide reductase subunit C
PA0526	TTGATCGCGGTCAA	57										core		hypothetical protein
PA0527	TTGCCGTGCGTCAA	62	dnr									accessory	0/99	transcriptional regulator Dnr
PA0544	ATGACCTGCGTCAA	72										core		hypothetical protein
PA0545	ATGACCTGCGTCAA	120										core		hypothetical protein
PA0668	TTGCCGACCGTCAG	103	tyrZ									accessory	0/99	tyrosyl-tRNA synthetase 2
PA0789	CTGATCTATCTCAA	22										core		probable amino acid permease
PA0797	TTGTCGACAATCAA	82										core		probable transcriptional regulator
PA0798	TTGCGTGGGGTCAA	48	pmtA									core		phospholipid methyltransferase
PA0836	TTGATTTTCATCAG	183	ackA									accessory	0/99	acetate kinase
PA0837	TTGATTTTCATCAG	111	slyD									core		peptidyl-prolyl cis-trans isomerase SlyD
PA0844	TTGATTTCCATCAA	24	plcH									core		hemolytic phospholipase C precursor
PA0864	ATGATCGGCGTCAA	39										core		probable transcriptional regulator
PA0865	ATGATCGGCGTCAA	270	hdp									core		4-hydroxyphenylpyruvate dioxygenase
PA0962	TTGACATAGACCAA	85	dps									accessory	98/99	DNA-binding protein from starved cells, Dps
PA0963	TTGACATAGACCAA	342	aspS									core		aspartyl-tRNA synthetase
PA1049	TTGTCCCGGATCAA	56	pdxH									core		pyridoxine 5'-phosphate oxidase
PA1054	TTGCTAAGCTTCAA	239	shaA									core		ShaA
PA1195	TTGATCCACGCCAA	122										accessory	98/99	hypothetical protein
PA1196	TTGATCCACGCCAA	76										accessory		probable transcriptional regulator
PA1240	CTGCTCTCGATCAA	142										accessory	74/99	probable enoyl-CoA hydratase/isomerase
PA1241	CTGCTCTCGATCAA	10										accessory		probable transcriptional regulator
PA1300	TTGCAGCGGGTCAA	33										core		ECF sigma factor
PA1366	TTGAGGTTGATCAG	91										accessory	19/99	hypothetical protein
PA1429	TTGACCTGTCTCAA	60										accessory	95/99	probable cation-transporting P-type ATPase
PA1546	TTGATTTGTATCAA	64	hemN									core		oxygen-independent coproporphyrinogen III oxidase
PA1557	TTGATCCCGATCAA	135	ccoN2									accessory	98/99	Cytochrome c oxidase, cbb3-type, CcoN subunit
PA1558	TTGATCCCGATCAA	40										core		hypothetical protein
PA1561	CTGATGGAGGTCAA	152	aer									core		aerotaxis receptor Aer
PA1656	TTGATACGAATCAA	176	hsiA2									core		HsiA2
PA1672	TTGACGCCGATCAA	152										core		hypothetical protein
PA1673	TTGACGCCGATCAA	81										core		hypothetical protein
PA1706	CTGATGGACATCAA	147	pcrV									core		type III secretion protein PcrV
PA1745	TTGATACGCATCAA	124										core		hypothetical protein
PA1746	TTGATACGCATCAA	84										core		hypothetical protein
PA1789	TTGATATGCATCAA	66										core		hypothetical protein
PA1790	TTGATATGCATCAA	92										core		hypothetical protein
PA1817	CTGCTCGGGATCAA	178										core		hypothetical protein
PA1818	CTGCTCGGGATCAA	3	ldcA									core		lysine-specific pyridoxal 5'-phosphate-dependent carboxylase, LdcA
PA1863	TTGCGCCGGATCAA	96	modA									core		molybdate-binding periplasmic protein precursor ModA
PA1899	TTGTCCCCTGTCAA	193	phzA2									accessory	87/99	probable phenazine biosynthesis protein
PA1920	CTGACGCAGATCAA	85	nrdD									core		class III (anaerobic) ribonucleoside-triphosphate reductase subunit, NrdD
PA2119	ATGACCCATATCAA	94	adh									accessory	50/99	alcohol dehydrogenase (Zn-dependent)
PA2127	TTGCGACAAGTCAA	254	cgrA									accessory	94/99	cupA gene regulator A, CgrA
PA2193	CTGTCATGGATCAA	66	hcnA									accessory	94/99	hydrogen cyanide synthase HcnA
PA2226	TTGCCCAATCTCAA	11	qsrO									singletone		QsrO
PA2501	TTGATATTTATCAG	67										accessory	97/99	hypothetical protein
PA2567	ATGACCGCGATCAA	117										accessory	97/99	hypothetical protein
PA2574	TTGACCTGAATCAA	109	alkB1/-									core/		alkane-1-monooxygenase
PA2575	TTGACCTGAATCAA	226										accessory	98/99	hypothetical protein
PA2621	TTGCAGTTAGTCAA	214	clpS									NF		ClpS
PA2622	TTGCAGTTAGTCAA	131	cspD									core		cold-shock protein CspD
PA2737	TTGTGCGCGGTCAA	8	himA									NF		conserved hypothetical protein
PA2867	TTGATGCGGGTCAA	73	mttC/-									core		probable chemotaxis transducer
PA3018	GTGAGCTGCATCAA	122										core		hypothetical protein
PA3054	TTGCCCGGCGTCAA	112										core		hypothetical protein
PA3309	TTGCCGGAGGTCAA	86	hepA									core		conserved hypothetical protein
PA3323	ATGACATCAATCAA	36										core		conserved hypothetical protein
PA3337	TTGTTGCAGGTCAA	54	rfaD									core		ADP-L-glycero-D-mannoheptose 6-epimerase
PA3391	TTGACTTTCATCAA	121	nosR									core		regulatory protein NosR
PA3464	ATGACCGCCATCAA	136										core		hypothetical protein
PA3465	ATGACCGCCATCAA	68	yfiS									core		conserved hypothetical protein
PA3613	CTGACCTGCATCAA	57										accessory	98/99	hypothetical protein
PA3614	CTGACCTGCATCAA	110										core		hypothetical protein
PA3877	TTGATTCCTATCAA	63	narK1									accessory	98/99	nitrite extrusion protein 1
PA3878	TTGATTCCTATCAA	99	narX									accessory		two-component sensor NarX
PA3880	TTGATTCCGGTCAA	58										accessory	98/99	conserved hypothetical protein
PA3913	TTGATCCCGGTCAA	94	yhbU									core		probable protease
PA3930	TTGCTCTGCATCAA	190	cioA									core		cyanide insensitive terminal oxidase
PA3931	TTGCTCTGCATCAA	235										core		conserved hypothetical protein
PA4067	TTGAGCTGTGTCAA	71	oprG									core		Outer membrane protein OprG precursor
PA4235	CTGATCCGGGTCAA	58	ftaN									core		bacterial ferritin
PA4236	TTGTCTTCCGCCAA	74	katA									accessory	97/99	catalase
PA4268	TTGTACACCGTCAA	93	rpsL									core		30S ribosomal protein S12
PA4328	CTGACCCAGATCAA	60										accessory	98/99	hypothetical protein
PA4352	TTGATGTGCATCAA	67										core		conserved hypothetical protein
PA4359	TTGCTCTGGATCAG	122										core		conserved hypothetical protein
PA4371	TTGGGGCTAATCAA	47										core		hypothetical protein
PA4463	TTGATCCACGCCAA	62	yhbH									core		conserved hypothetical protein
PA4571	CTGATCCACATCAA	127										core		probable cytochrome c
PA4577	CTGACGCCGGTCAA	96										core		hypothetical protein
PA4578	CTGACGCCGGTCAA	126										core		hypothetical protein
PA4587	TTGACGTGGATCAA	68	ccpR									accessory	97/99	cytochrome c551 peroxidase precursor
PA4595	TTGCTTCGCGTCAG	293	esrC									core		probable ATP-binding component of ABC transporter
PA4596	CTGATTTGGATCAA	146										core		EsrC
PA4609	CTGATCGGAATCAA	44	radA									core		DNA repair protein RadA
PA4610	CTGATCGGAATCAA	53										core		hypothetical protein
PA4675	TTGCCGCCCATCAA	27	chtA									core		ChtA
PA4812	ATGACTCCGGTCAA	142	fdnG									accessory	0/99	formate dehydrogenase-O, major subunit
PA4901	TTGCAGCCGCTCAA	39	mdlC/-									accessory	98/99	benzoylformate decarboxylase
PA4902	TTGCAGCCGCTCAA	49												probable transcriptional regulator
PA4922	CTGATTCAGGTCAA	73	azu									core		azurin precursor
PA4923	CTGATTCAGGTCAA	190										core		conserved hypothetical protein
PA4958	CTGATCGAACTCAA	191										accessory	98/99	hypothetical protein
PA4969	TTGATGTCATTCAA	118	cpdA									core		Cyclic AMP (cAMP) Phosphodiesterase, CpdA
PA5051	CTGACCCCAGTCAA	211	argS									core		arginyl-tRNA synthetase
PA5110	TTGCGCGGAGTCAA	60	fbp									core		fructose-1,6-bisphosphatase
PA5170	TTGATGCCGATCAA	269	arcD									core		arginine/ornithine antiporter
PA5232	CTGACGTGCATCAA	111	yhiI									core		conserved hypothetical protein
PA5426	TTGCCGCAACTCAA	196	purE									core		phosphoribosylaminoimidazole carboxylase, catalytic subunit
PA5427	TTGCCGCAACTCAA	139	adhA									core		alcohol dehydrogenase
PA5440	CTGAGCCGGATCAA	59	-/-									core		probable peptidase
PA5475	TTGATGTCGATCAA	76										core		hypothetical protein
PA5479	TTGATTTTCGTACA	24	gltP									core		proton-glutamate symporter
PA5497	CTGACGGGAATCAA	15	nrdJa									core		class II (cobalamin-dependent) ribonucleotide-diphosphate reductase subunit, NrdJa
M062_14885b	TTGCCTTGCATCAG	101
M062_05910b	TTGACCTGCATCAG	87
U769_22535e	TTGATCGTGATCAG	35
SCV20265_5041c	CTGATGACTATCAA	131
PADK2_14415f	TTGATCCAAATCAA	113
PALES_15871d	CTGATGGCGGTCAA	243
PALES_25201d	TTGATGCCCATCAG	197
PALES_30781d	TTGATATAGATCAA	298
PALES_41291d	TTGACGGGGATCAG	274
hPoportion respecto to the 99 isolates recorded in the BACTOME Database
gPangenome according to BACTOME Database (https://bactome.helmholtz-hzi.de)
Genomes:bRP73, cSCV20265, dLESB58, eMTB-1, fDK2
aIn bold is highlighted the predicted regulated gene
