# Supplementary material for: Core regulon of the global anaerobic regulator Anr targets central metabolism functions in Pseudomonas species
Source: Sci Rep. 2019 Jun 21;9:9065. doi: 10.1038/s41598-019-45541-0 (PMC6588701; doi:10.1038/s41598-019-45541-0)
Supplement: Supplementary file 4 — Table S3 [file 41598_2019_45541_MOESM4_ESM.xlsx]

## Sheet: Sheet1
Core regulon of the global anaerobic regulator Anr targets central metabolism functions in Pseudomonas species. Paula M. Tribelli, Adela M. Lujan, Agustín Pardo, José G. Ibarra, Darío Fernández Do Porto, Andrea Smania, Nancy I. López
Table S3: Analysis of the distribution of the core and the extra PAO1 Anr-boxes in the 95 complete genomes of P. aeruginosa available in Pseudomonas DB.
ORF number	Gene name	Description	Percentage of P. aeruginosa complete genomes (%) containing the Anr box
PA0023	qor	core	100
PA0024	hemF	core	100
PA0668	tyrZ	core	82
PA0837		core	98
PA1546	hemN	core	97.8947
PA2622	cspD	core	97.8947
PA2867		core	97.8947
PA3930	cioA	core	97.8947
PA3931		core	98
PA4067	oprG	core	97.8947
PA4268	rpsL	core	96.8421
PA4922	azu	core	97.8947
PA5479	gltP	core	97.8947
M062_05910b		extraPAO1	38.9474
M062_14885b		extraPAO1	44.2105
U769_22535e		extraPAO1	2.10526
SCV20265_5041c		extraPAO1	2.10526
PADK2_14415f		extraPAO1	7.36842
PALES_30781d		extraPAO1	52.6316
PALES_41291d		extraPAO1	4.21053
PALES_15871d		extraPAO1	6.31579
PALES_25201d		extraPAO1	8.42105
